# Supplementary material for: Horizontal Transfer and Recombination Fuel Ty4 Retrotransposon Evolution in Saccharomyces
Source: Genome Biol Evol. 2025 Jan 9;17(1):evaf004. doi: 10.1093/gbe/evaf004 (PMC11739139; doi:10.1093/gbe/evaf004)
Supplement: evaf004_Supplementary_Data [file evaf004_supplementary_data.zip]

Archive with 24 entries (18 files):
- supplemental.pdf
- SupplementalFile1.csv
- SupplementalFile2.tsv
- SupplementalFile3/
- SupplementalFile3/SupplementalFile3/
- SupplementalFile3/SupplementalFile3/ape_bionj.Scer
- SupplementalFile3/SupplementalFile3/RAxML_bipartitions.all_internal
- SupplementalFile3/SupplementalFile3/RAxML_bipartitions.cns_SparSuvaSeub
- SupplementalFile3/SupplementalFile3/RAxML_bipartitions.internal3_Smik
- SupplementalFile3/SupplementalFile3/RAxML_bipartitions.internal5_Smik
- SupplementalFile3/SupplementalFile3/RAxML_bipartitions.internalleft_Skud
- SupplementalFile3/SupplementalFile3/RAxML_bipartitions.internalmid_Skud
- SupplementalFile3/SupplementalFile3/RAxML_bipartitions.internalright_Skud
- SupplementalFile3/SupplementalFile3/RAxML_bipartitions.Seub
- SupplementalFile3/SupplementalFile3/RAxML_bipartitions.sim_Smik
- SupplementalFile3/SupplementalFile3/RAxML_bipartitions.Spar
- SupplementalFile3/SupplementalFile3/RAxML_bipartitions.Suva
- SupplementalFile3/__MACOSX/
- SupplementalFile3/__MACOSX/SupplementalFile3/
- SupplementalFile3/__MACOSX/SupplementalFile3/._RAxML_bipartitions.cns_SparSuvaSeub
- SupplementalFile4/
- SupplementalFile4/SupplementalFile4/
- SupplementalFile4/SupplementalFile4/all_fl_tsu4ty4.internal.fasta
- SupplementalFile4/SupplementalFile4/all_fl_tsu4ty4.unaligned.fasta
